# Supplementary material for: Machine Learning and SHAP Feature Analysis: Classification Model for Aroma Components in Green Plum Wine
Source: Foods. 2026 Apr 13;15(8):1342. doi: 10.3390/foods15081342 (PMC13115067; doi:10.3390/foods15081342)
Supplement: Supplementary file 1 [file foods-15-01342-s001.zip]

Archive with 1 entries (1 files):
- foods-4214357-supplementary.pdf
